# Supplementary material for: VLA-4 suppression by senescence signals regulates meningeal immunity and leptomeningeal metastasis
Source: eLife. 2022 Dec 9;11:e83272. doi: 10.7554/eLife.83272 (PMC9803356; doi:10.7554/eLife.83272)
Supplement: Figure 1—source data 1. [file elife-83272-fig1-data1.zip]

Archive with 3 entries (2 files):
- Figure 1í¬source data 1. datasets from figure 1H/
- Figure 1í¬source data 1. datasets from figure 1H/Group.xlsx
- Figure 1í¬source data 1. datasets from figure 1H/PCA datasets.xlsx
