# Supplementary material for: VLA-4 suppression by senescence signals regulates meningeal immunity and leptomeningeal metastasis
Source: eLife. 2022 Dec 9;11:e83272. doi: 10.7554/eLife.83272 (PMC9803356; doi:10.7554/eLife.83272)
Supplement: Figure 1—source data 1. [file elife-83272-fig1-data1.zip › Figure 1í¬source data 1. datasets from figure 1H/Group.xlsx]

## Sheet: Sheet1
Sample	Group
Inter1	Inter
Inter2	Inter
Inter3	Inter
LM_phenotype1	LM_phenotype
LM_phenotype2	LM_phenotype
LM_phenotype3	LM_phenotype
Parental1	Parental
Parental2	Parental
Parental3	Parental
