# Supplementary material for: VLA-4 suppression by senescence signals regulates meningeal immunity and leptomeningeal metastasis
Source: eLife. 2022 Dec 9;11:e83272. doi: 10.7554/eLife.83272 (PMC9803356; doi:10.7554/eLife.83272)
Supplement: Figure 4—source data 1. [file elife-83272-fig4-data1.zip]

Archive with 5 entries (4 files):
- Figure 4í¬source data 1. Uncropped blots in Figure 4G/
- Figure 4í¬source data 1. Uncropped blots in Figure 4G/Figure 4í¬source data 1. Uncropped blots with the relevant bands clearly labelled in Figure 4G.tif
- Figure 4í¬source data 1. Uncropped blots in Figure 4G/Figure 4í¬source data 2. Uncropped blots in Figure 4G gapdh.tif
- Figure 4í¬source data 1. Uncropped blots in Figure 4G/Figure 4í¬source data 2. Uncropped blots in Figure 4G p21.tif
- Figure 4í¬source data 1. Uncropped blots in Figure 4G/Figure 4í¬source data 2. Uncropped blots in Figure 4G p53.tif
