# Supplementary material for: VLA-4 suppression by senescence signals regulates meningeal immunity and leptomeningeal metastasis
Source: eLife. 2022 Dec 9;11:e83272. doi: 10.7554/eLife.83272 (PMC9803356; doi:10.7554/eLife.83272)
Supplement: Figure 4—figure supplement 1—source data 1. [file elife-83272-fig4-figsupp1-data1.zip]

Archive with 5 entries (4 files):
- Figure supplement 4í¬source data 1. Uncropped blots in Figure supplement 4I/
- Figure supplement 4í¬source data 1. Uncropped blots in Figure supplement 4I/Figure supplement 4í¬source data 1. Uncropped blots in Figure supplement 4I gapdh.tif
- Figure supplement 4í¬source data 1. Uncropped blots in Figure supplement 4I/Figure supplement 4í¬source data 1. Uncropped blots in Figure supplement 4I p21.tif
- Figure supplement 4í¬source data 1. Uncropped blots in Figure supplement 4I/Figure supplement 4í¬source data 1. Uncropped blots in Figure supplement 4I p53.tif
- Figure supplement 4í¬source data 1. Uncropped blots in Figure supplement 4I/Figure supplement 4í¬source data 1. Uncropped blots with the relevant bands clearly labelled in Figure supplement 4I.tif
